# Supplementary material for: SNARE Protein AoSec22 Orchestrates Mycelial Growth, Vacuole Assembly, Trap Formation, Stress Response, and Secondary Metabolism in Arthrobotrys oligospora
Source: J Fungi (Basel). 2023 Jan 4;9(1):75. doi: 10.3390/jof9010075 (PMC9863257; doi:10.3390/jof9010075)
Supplement: Supplementary file 1 [file jof-09-00075-s001.zip]

Archive with 1 entries (1 files):
- jof-2133952-supplementary.pdf
